# Supplementary material for: Safety of Invasive Procedures During Adult Extracorporeal Membrane Oxygenation: A Systematic Review
Source: J Clin Med. 2026 Jun 20;15(12):4792. doi: 10.3390/jcm15124792 (PMC13302331; doi:10.3390/jcm15124792)
Supplement: Supplementary file 1 [file jcm-15-04792-s001.zip]

Archive with 4 entries (4 files):
- Supplementary Table S2.pdf
- Supplementary_File_S1.pdf
- Supplementary_File_S2_PRISMA_2020_Checklist.pdf
- Supplementary_Table_S1.pdf
